# Supplementary material for: PEG-Coated Large Mesoporous Silicas as Smart Platform for Protein Delivery and Their Use in a Collagen-Based Formulation for 3D Printing
Source: Int J Mol Sci. 2021 Feb 9;22(4):1718. doi: 10.3390/ijms22041718 (PMC7914545; doi:10.3390/ijms22041718)
Supplement: Supplementary file 1 [file ijms-22-01718-s001.zip]

Archive with 6 entries (6 files):
- SI and Figure LPMS_revised_300dpi/desktop.ini
- SI and Figure LPMS_revised_300dpi/Figure S1.tif
- SI and Figure LPMS_revised_300dpi/Figure S2.tif
- SI and Figure LPMS_revised_300dpi/Figure S3.tif
- SI and Figure LPMS_revised_300dpi/Figure S4_revised.tif
- SI and Figure LPMS_revised_300dpi/SI_Manuscript LPMS-PEG_revised.docx
